# Supplementary material for: Superficial basal cell carcinoma, think deeper: Step sectioning of skin biopsy specimens yields 14% more aggressive subtypes
Source: PLoS One. 2022 Jan 20;17(1):e0256149. doi: 10.1371/journal.pone.0256149 (PMC8775292; doi:10.1371/journal.pone.0256149)
Supplement: S1 File — (XLSX) [file pone.0256149.s002.xlsx]

## Sheet: BCC_data_PlosOne
Sex	Age	Localisation	Size_biopsy	HE_1	HE_2	HE_3	HE_4	HE_5	HE_6	HE_7	HE_8	Diagnosis_nBCC_HE5_8	Diagnosis_nBCC_excision	Max_depth_BCC_biopsy	Follow_up_treatment	Excision_subtype
Male	77	Trunk	3	sBCC	sBCC	sBCC	sBCC	sBCC	nBCC	nBCC	NA	1	1	0.7	excision	nbcc + sbcc
Male	73	Trunk	3	sBCC	sBCC	sBCC	sBCC	nBCC	nBCC	nBCC	nBCC	1	1	1.1	excision	nbcc + sbcc + ibcc
Male	67	Trunk	4	sBCC	sBCC	sBCC	sBCC	sBCC	sBCC	sBCC	nBCC	1	1	0.5	excision	nbcc + sbcc
Female	66	Legs	3	sBCC	sBCC	sBCC	sBCC	sBCC	nBCC	nBCC	nBCC	1	1	0.5	excision	nbcc + sbcc
Male	85	H&N	2	sBCC	sBCC	sBCC	sBCC	nBCC	nBCC	nBCC	NA	1	1	0.5	excision	nbcc + sbcc
Male	65	Arms	3	sBCC	sBCC	sBCC	sBCC	sBCC	sBCC	sBCC	nBCC	1	1	0.5	excision	nbcc + sbcc
Male	47	H&N	2	sBCC	sBCC	sBCC	sBCC	sBCC	nBCC	nBCC	nBCC	1	1	1	excision	nbcc + sbcc
Male	51	Legs	3	sBCC	sBCC	sBCC	sBCC	sBCC	sBCC	nBCC	nBCC	1	1	0.7	excision	nbcc + sbcc
Female	52	Trunk	3	sBCC	sBCC	sBCC	sBCC	sBCC	nBCC	nBCC	nBCC	1	1	0.6	excision	nbcc + sbcc
Female	81	Trunk	3	sBCC	sBCC	sBCC	sBCC	sBCC	nBCC	nBCC	nBCC	1	1	0.9	excision	nbcc
Male	73	H&N	2	sBCC	sBCC	sBCC	sBCC	sBCC	nBCC	nBCC	nBCC	1	1	0.5	excision	nbcc + sbcc + ibcc
Male	63	H&N	3	sBCC	sBCC	sBCC	sBCC	nBCC	nBCC	nBCC	nBCC	1	1	0.7	excision	nbcc+sbcc
Male	44	H&N	2	sBCC	sBCC	sBCC	sBCC	nBCC	sBCC	sBCC	sBCC	1	2	0.5	no excision
Female	72	Legs	3	sBCC	sBCC	sBCC	sBCC	sBCC	nBCC	nBCC	nBCC	1	1	0.5	excision	nbcc + sbcc
Female	43	Legs	3	sBCC	sBCC	sBCC	sBCC	sBCC	sBCC	sBCC	sBCC	0	1	0.3	excision	sbcc
Male	83	Trunk	2	no tumor	no tumor	sBCC	sBCC	sBCC	sBCC	sBCC	sBCC	0	2	0.4	no excision
Female	49	Trunk	2	sBCC	sBCC	sBCC	sBCC	no tumor	no tumor	no tumor	sBCC	0	0	0.2	excision	sbcc
Male	28	Trunk	2	sBCC	sBCC	sBCC	sBCC	sBCC	sBCC	sBCC	no tumor	0	2	0.3	no excision
Male	78	Legs	3	sBCC	sBCC	sBCC	sBCC	sBCC	sBCC	sBCC	sBCC	0	0	0.3	no excision
Female	35	Trunk	2	sBCC	sBCC	sBCC	sBCC	sBCC	sBCC	sBCC	sBCC	0	0	0.2	excision	no rest tumour after PDT
Female	81	Legs	3	sBCC	sBCC	sBCC	sBCC	no tumor	no tumor	no tumor	NA	0	0	0.3	no excision
Male	53	Legs	3	sBCC	sBCC	sBCC	sBCC	sBCC	sBCC	sBCC	sBCC	0	0	0.2	excision	sbcc
Male	47	Trunk	3	no tumor	sBCC	sBCC	sBCC	sBCC	sBCC	sBCC	sBCC	0	0	0.3	excision	sbcc
Male	57	Trunk	2	sBCC	sBCC	sBCC	sBCC	sBCC	sBCC	no tumor	no tumor	0	0	0.4	no excision
Male	75	Legs	3	no tumor	no tumor	no tumor	no tumor	sBCC	sBCC	sBCC	sBCC	0	0	0.3	excision	sbcc
Male	55	Trunk	3	sBCC	sBCC	sBCC	sBCC	sBCC	sBCC	no tumor	no tumor	0	2	0.3	no excision
Female	81	H&N	3	sBCC	sBCC	sBCC	sBCC	sBCC	sBCC	sBCC	sBCC	0	2	0.4	no excision
Female	82	Trunk	3	sBCC	sBCC	sBCC	sBCC	sBCC	sBCC	sBCC	sBCC	0	2	0.2	no excision
Male	51	Trunk	2	sBCC	sBCC	sBCC	sBCC	sBCC	sBCC	sBCC	sBCC	0	0	0.3	no excision
Female	82	Trunk	3	sBCC	sBCC	sBCC	sBCC	sBCC	sBCC	sBCC	sBCC	0	0	0.4	excision	sbcc
Male	39	Trunk	3	sBCC	sBCC	sBCC	sBCC	sBCC	sBCC	sBCC	sBCC	0	0	0.3	excision	sbcc
Male	53	Legs	3	sBCC	sBCC	sBCC	sBCC	sBCC	sBCC	sBCC	sBCC	0	0	0.3	excision	sbcc
Female	48	Trunk	2	sBCC	sBCC	sBCC	sBCC	sBCC	sBCC	sBCC	sBCC	0	2	0.2	no excision
Female	69	Trunk	3	sBCC	sBCC	sBCC	sBCC	sBCC	sBCC	sBCC	sBCC	0	2	0.2	no excision
Male	52	Legs	3	sBCC	sBCC	sBCC	sBCC	sBCC	sBCC	sBCC	no tumor	0	0	0.2	excision	sbcc
Male	58	Legs	2	sBCC	sBCC	sBCC	sBCC	sBCC	sBCC	sBCC	sBCC	0	2	0.4	no excision
Male	75	Trunk	3	sBCC	sBCC	sBCC	no tumor	no tumor	no tumor	no tumor	sBCC	0	0	0.2	excision	sbcc
Male	38	Trunk	3	no tumor	sBCC	sBCC	sBCC	sBCC	sBCC	sBCC	sBCC	0	0	0.4	re-excision	no tumor rest
Female	65	Trunk	3	sBCC	sBCC	sBCC	sBCC	sBCC	sBCC	sBCC	sBCC	0	2	0.3	no excision
Male	57	Trunk	3	sBCC	sBCC	sBCC	sBCC	sBCC	sBCC	no tumor	no tumor	0	0	0.4	no excision
Female	75	Trunk	3	sBCC	sBCC	sBCC	sBCC	sBCC	sBCC	sBCC	sBCC	0	2	0.2	no excision
Female	82	Legs	3	sBCC	sBCC	sBCC	sBCC	sBCC	sBCC	sBCC	sBCC	0	2	0.4	no excision
Female	78	Legs	3	sBCC	sBCC	sBCC	sBCC	sBCC	sBCC	sBCC	sBCC	0	2	0.3	no excision
Female	49	Trunk	2	sBCC	sBCC	sBCC	sBCC	sBCC	sBCC	sBCC	sBCC	0	0	0.4	re-excision	sbcc
Female	67	Trunk	3	sBCC	sBCC	sBCC	sBCC	sBCC	sBCC	sBCC	sBCC	0	0	0.3	excision	sbcc
Female	80	Legs	3	sBCC	sBCC	sBCC	sBCC	sBCC	sBCC	sBCC	sBCC	0	0	0.4	no excision
Male	82	Arms	3	sBCC	sBCC	sBCC	sBCC	sBCC	sBCC	sBCC	sBCC	0	0	0.4	no excision
Female	53	Trunk	3	sBCC	sBCC	sBCC	sBCC	sBCC	sBCC	sBCC	sBCC	0	0	0.2	excision	sbcc
Female	34	Legs	3	sBCC	sBCC	sBCC	sBCC	sBCC	sBCC	sBCC	sBCC	0	0	0.4	excision	no rest tumour
Male	58	Legs	4	no tumor	no tumor	sBCC	sBCC	sBCC	sBCC	sBCC	sBCC	0	2	0.4	no excision
Female	55	Trunk	3	no tumor	sBCC	sBCC	sBCC	sBCC	sBCC	sBCC	sBCC	0	0	0.4	excision	sbcc
Male	53	Trunk	2	sBCC	sBCC	sBCC	sBCC	sBCC	sBCC	sBCC	NA	0	0	0.2	excision	no rest tumour
Male	57	Trunk	3	sBCC	sBCC	sBCC	sBCC	sBCC	sBCC	sBCC	sBCC	0	0	0.4	no excision
Male	52	Legs	2	sBCC	sBCC	sBCC	sBCC	sBCC	sBCC	sBCC	sBCC	0	2	0.4	no excision
Male	63	H&N	3	sBCC	sBCC	sBCC	sBCC	sBCC	sBCC	sBCC	sBCC	0	0	0.4	no excision
Male	52	Legs	2	no tumor	no tumor	sBCC	sBCC	sBCC	sBCC	sBCC	sBCC	0	2	0.4	no excision
Male	60	Legs	2	sBCC	sBCC	sBCC	sBCC	sBCC	no tumor	no tumor	sBCC	0	2	0.3	no excision
Female	54	Legs	3	sBCC	sBCC	sBCC	sBCC	sBCC	sBCC	sBCC	sBCC	0	2	0.4	no excision
Male	52	Trunk	3	no tumor	sBCC	sBCC	sBCC	sBCC	sBCC	sBCC	sBCC	0	2	0.3	no excision
Male	67	Trunk	3	sBCC	sBCC	sBCC	sBCC	sBCC	sBCC	NA	NA	0	2	0.3	no excision
Male	69	H&N	3	no tumor	sBCC	sBCC	sBCC	sBCC	sBCC	sBCC	NA	0	2	0.3	no excision
Female	79	Legs	3	sBCC	sBCC	sBCC	sBCC	sBCC	sBCC	sBCC	sBCC	0	0	0.2	excision	sbcc
Male	79	Arms	3	no tumor	no tumor	no tumor	no tumor	no tumor	no tumor	no tumor	sBCC	0	2	0.4	no excision
Male	43	Trunk	2	no tumor	sBCC	sBCC	sBCC	sBCC	sBCC	sBCC	sBCC	0	2	0.4	no excision
Female	51	Trunk	3	sBCC	sBCC	sBCC	sBCC	sBCC	sBCC	sBCC	sBCC	0	2	0.4	no excision
Female	76	Legs	3	sBCC	sBCC	sBCC	sBCC	sBCC	sBCC	sBCC	sBCC	0	2	0.3	no excision
Female	40	Trunk	3	sBCC	sBCC	sBCC	sBCC	sBCC	sBCC	sBCC	sBCC	0	2	0.3	no excision
Female	53	H&N	2	sBCC	sBCC	sBCC	sBCC	sBCC	sBCC	sBCC	sBCC	0	2	0.4	no excision
Male	65	Trunk	3	sBCC	sBCC	sBCC	sBCC	sBCC	sBCC	sBCC	sBCC	0	2	0.2	no excision
Male	52	Legs	2	sBCC	sBCC	sBCC	sBCC	sBCC	sBCC	sBCC	sBCC	0	2	0.2	no excision
Female	48	Arms	2	sBCC	sBCC	sBCC	sBCC	sBCC	sBCC	sBCC	sBCC	0	2	0.3	no excision
Female	72	Trunk	3	sBCC	sBCC	sBCC	sBCC	sBCC	sBCC	sBCC	sBCC	0	2	0.3	no excision
Female	63	Trunk	2	sBCC	sBCC	sBCC	sBCC	sBCC	sBCC	sBCC	sBCC	0	2	0.3	no excision
Male	47	Trunk	2	sBCC	sBCC	sBCC	sBCC	sBCC	sBCC	sBCC	sBCC	0	2	0.3	no excision
Male	54	Trunk	2	sBCC	sBCC	sBCC	sBCC	sBCC	sBCC	sBCC	sBCC	0	2	0.3	no excision
Female	68	Legs	2	sBCC	sBCC	sBCC	sBCC	sBCC	sBCC	sBCC	sBCC	0	2	0.4	no excision
Male	79	Trunk	3	sBCC	sBCC	sBCC	sBCC	no tumor	no tumor	sBCC	no tumor	0	2	0.4	no excision
Male	75	Trunk	2	sBCC	sBCC	sBCC	sBCC	sBCC	sBCC	sBCC	sBCC	0	2	0.2	no excision
Female	72	H&N	3	sBCC	sBCC	sBCC	sBCC	sBCC	sBCC	sBCC	sBCC	0	2	0.4	no excision
Female	72	Legs	3	sBCC	sBCC	no tumor	no tumor	no tumor	sBCC	sBCC	sBCC	0	2	0.3	no excision
Male	63	Arms	5	sBCC	sBCC	sBCC	no tumor	NA	NA	NA	NA	0	2	0.4	no excision
Female	53	Legs	3	sBCC	sBCC	sBCC	sBCC	sBCC	sBCC	sBCC	sBCC	0	0	0.3	no excision
Female	61	Trunk	4	sBCC	sBCC	sBCC	sBCC	sBCC	sBCC	sBCC	sBCC	0	0	0.4	no excision
Female	65	Legs	3	sBCC	sBCC	sBCC	sBCC	sBCC	sBCC	sBCC	sBCC	0	0	0.2	no excision
Male	57	Arms	3	sBCC	sBCC	sBCC	sBCC	sBCC	sBCC	NA	NA	0	0	0.2	no excision
Female	56	Trunk	3	sBCC	sBCC	sBCC	sBCC	sBCC	sBCC	sBCC	sBCC	0	0	0.4	no excision
Female	38	Legs	2	sBCC	sBCC	sBCC	sBCC	sBCC	sBCC	sBCC	sBCC	0	0	0.3	no excision
Male	40	Trunk	4	sBCC	sBCC	sBCC	sBCC	sBCC	sBCC	sBCC	sBCC	0	0	0.3	no excision
Female	72	Legs	3	sBCC	sBCC	sBCC	sBCC	sBCC	sBCC	sBCC	sBCC	0	0	0.2	no excision
Female	81	H&N	3	no tumor	no tumor	no tumor	sBCC	no tumor	no tumor	no tumor	sBCC	0	2	0.2	no excision
Male	75	Arms	3	sBCC	sBCC	sBCC	sBCC	sBCC	sBCC	sBCC	sBCC	0	0	0.2	no excision
Female	52	Legs	3	sBCC	sBCC	sBCC	sBCC	sBCC	sBCC	sBCC	sBCC	0	0	0.3	no excision
Male	58	Trunk	2	sBCC	sBCC	sBCC	sBCC	sBCC	sBCC	sBCC	sBCC	0	0	0.4	no excision
Male	38	Trunk	3	sBCC	sBCC	sBCC	sBCC	sBCC	sBCC	sBCC	sBCC	0	1	0.4	excision	sbcc + nbcc
Male	47	Trunk	2	sBCC	sBCC	sBCC	sBCC	sBCC	sBCC	sBCC	sBCC	0	1	0.2	excision	sbcc + nbcc
Female	50	Trunk	3	sBCC	sBCC	sBCC	sBCC	sBCC	sBCC	sBCC	sBCC	0	1	0.4	excision	sbcc + nbcc
Male	75	Trunk	3	sBCC	sBCC	sBCC	sBCC	sBCC	sBCC	sBCC	sBCC	0	1	0.4	excision	nbcc
Male	54	Trunk	2	sBCC	sBCC	sBCC	sBCC	sBCC	sBCC	sBCC	sBCC	0	1	0.4	excision	sbcc + ibcc
Female	77	Trunk	3	sBCC	sBCC	sBCC	sBCC	sBCC	sBCC	sBCC	sBCC	0	1	0.2	excision	sbcc + nbcc
Male	66	Legs	3	sBCC	sBCC	sBCC	sBCC	sBCC	sBCC	sBCC	sBCC	0	1	0.4	excision	sbcc + nbcc
